# Supplementary material for: Evolutionary Patterns of Intersexual Power
Source: Animals (Basel). 2023 Nov 29;13(23):3695. doi: 10.3390/ani13233695 (PMC10705298; doi:10.3390/ani13233695)
Supplement: Supplementary file 1 [file animals-13-03695-s001.zip]

Archive with 1 entries (1 files):
- animals-2666281-supplementary.pdf
